# Supplementary material for: Mediterranean Diet and Ultra-Processed Food Intake in Older Australian Adults—Associations with Frailty and Cardiometabolic Conditions
Source: Nutrients. 2024 Sep 3;16(17):2978. doi: 10.3390/nu16172978 (PMC11397489; doi:10.3390/nu16172978)
Supplement: Supplementary file 1 [file nutrients-16-02978-s001.zip]

Archive with 1 entries (1 files):
- nutrients-3174833-supplementary.pdf
